# Supplementary material for: Classification of the colonic splenic flexure based on three-dimensional CT analysis
Source: BJS Open. 2021 Feb 15;5(1):zraa040. doi: 10.1093/bjsopen/zraa040 (PMC8271130; doi:10.1093/bjsopen/zraa040)
Supplement: zraa040_Supplementary_Data [file zraa040_supplementary_data.zip]

Archive with 3 entries (3 files):
- Sup_Figure_1.jpg
- Sup_Figure_2.jpg
- zraa040_Supplementary_Material.docx
